# Supplementary material for: Smoking-induced control of miR-133a-3p alters the expression of EGFR and HuR in HPV-infected oropharyngeal cancer
Source: PLoS One. 2018 Oct 5;13(10):e0205077. doi: 10.1371/journal.pone.0205077 (PMC6173415; doi:10.1371/journal.pone.0205077)
Supplement: S2 Table — (XLSX) [file pone.0205077.s005.xlsx]

## Sheet: q value <0.10
S2 Table. MiRNA expression between HPV(+) smokers vs non-smokers q value <0.10.
Gene	log_2(FC)	FC (smokers:nonsmokers)	lr	pvalue	qvalue
hsa-miR-656-3p	-26.0599	1.42948e-08	8.54245	0.00346958	0.0512726
hsa-miR-486-3p	-3.55676	0.0849785	7.9563	0.00479202	0.0682862
hsa-miR-663a	-2.51093	0.175443	7.98736	0.00471049	0.0682862
hsa-miR-1305	-3.30097	0.101464	7.78791	0.00525969	0.0712332
hsa-miR-337-3p	-2.7006	0.153829	7.83663	0.00511979	0.0712332
hsa-miR-491-5p	-2.56445	0.169053	7.75518	0.00535588	0.0712332
hsa-miR-152-3p	-2.00659	0.24886	7.78451	0.00526959	0.0712332
hsa-miR-371a-5p	-24.3247	4.75931e-08	7.61215	0.00579764	0.0758445
hsa-miR-125a-5p	-1.12929	0.457139	7.41515	0.00646769	0.0832454
hsa-miR-506-3p	-33.3263	9.2851e-11	7.15153	0.00749	0.0928415
hsa-miR-652-3p	-2.2565	0.209279	7.1105	0.00766335	0.0928415
hsa-miR-135b-5p	-1.41621	0.374695	7.10694	0.00767862	0.0928415
hsa-miR-221-3p	-1.12353	0.458969	7.1847	0.00735277	0.0928415
hsa-miR-424-5p	-1.50921	0.351305	7.05944	0.00788485	0.0939121
hsa-miR-378g	-1.5971	0.330541	6.87209	0.00875523	0.0998096
hsa-miR-149-5p	-1.49572	0.354604	6.88491	0.00869263	0.0998096
hsa-miR-362-3p	-1.32587	0.398909	6.897	0.00863403	0.0998096
hsa-miR-514a-3p	3.26406	9.60683	6.82335	0.00899735	0.101125
hsa-miR-187-3p	-24.9025	3.18864e-08	6.79279	0.00915269	0.101442
hsa-miR-18b-5p	-2.93786	0.130502	6.74036	0.00942556	0.103036
hsa-miR-455-3p	-2.85717	0.138009	6.69014	0.00969478	0.104546
hsa-miR-4284	-3.53075	0.0865241	6.52514	0.010636	0.113167
hsa-miR-223-3p	-1.56691	0.33753	6.44227	0.0111436	0.117008
hsa-miR-1183	-2.28575	0.205079	6.28742	0.0121598	0.124404
hsa-miR-185-5p	-1.19639	0.436365	6.30346	0.0120502	0.124404
hsa-miR-628-5p	-2.85422	0.138291	6.21722	0.0126513	0.126809
hsa-miR-99b-5p	-1.3272	0.39854	6.18668	0.0128716	0.126809
hsa-miR-455-5p	-1.21301	0.431369	6.18881	0.0128561	0.126809
hsa-miR-132-3p	-1.01385	0.495223	6.15412	0.0131106	0.127589
hsa-miR-148a-3p	-1.02114	0.492725	6.05549	0.0138632	0.133287
hsa-miR-150-5p	1.31428	2.48678	5.86656	0.0154312	0.146597
hsa-miR-144-3p	-1.89268	0.269306	5.79796	0.0160448	0.150632
hsa-miR-378b	-2.87697	0.136127	5.60025	0.0179579	0.162846
hsa-miR-642a-3p	-2.59082	0.165992	5.6121	0.0178369	0.162846
hsa-miR-125b-5p	-1.2269	0.427235	5.63061	0.0176495	0.162846
hsa-miR-145-5p	-1.36423	0.388442	5.52524	0.0187441	0.168065
hsa-miR-1299	-1.8926	0.269322	5.49296	0.0190932	0.169293
hsa-miR-340-5p	-0.983075	0.5059	5.38542	0.0203057	0.178065
hsa-miR-450a-5p	-1.38977	0.381625	5.3397	0.020845	0.180808
hsa-miR-30c-5p	-1.25371	0.41937	5.28452	0.0215158	0.18462
hsa-miR-548g-3p	4.39805	21.0837	5.19633	0.0226347	0.190131
hsa-miR-500a-5p+hsa-miR-501-5p	-1.24222	0.422723	5.20207	0.02256	0.190131
hsa-miR-660-5p	-1.08542	0.471255	5.15287	0.0232079	0.192916
hsa-miR-205-5p	-1.00293	0.498985	5.12782	0.0235453	0.193702
hsa-miR-545-3p	-2.15124	0.225119	5.09716	0.023965	0.195144
hsa-miR-331-3p	-1.08336	0.471928	5.06875	0.024361	0.196364
hsa-miR-4286	-1.48337	0.357653	5.01504	0.0251281	0.198537
hsa-let-7c-5p	-1.1433	0.452724	5.02074	0.0250454	0.198537
hsa-miR-23a-3p	-0.947177	0.518646	4.95396	0.026031	0.203655
hsa-miR-320e	-1.25816	0.418078	4.77445	0.0288851	0.223789
hsa-miR-100-5p	-1.16423	0.446202	4.72983	0.0296438	0.227459
hsa-miR-582-5p	-1.00553	0.498088	4.65551	0.030954	0.23525
hsa-miR-487a-3p	-2.09928	0.233374	4.52514	0.0334004	0.249098
hsa-miR-126-3p	-0.929701	0.524967	4.5344	0.0332201	0.249098
hsa-let-7e-5p	-0.959359	0.514285	4.38576	0.0362402	0.267775
hsa-miR-198	21.0554	2.17918e+06	4.32989	0.0374486	0.274165
hsa-miR-15a-5p	-0.65896	0.633335	4.27578	0.0386593	0.280456
hsa-miR-21-5p	-0.976423	0.508238	4.21998	0.0399506	0.284648
hsa-miR-374a-5p	-0.778286	0.583059	4.22998	0.039716	0.284648
hsa-miR-1253	8.5371	371.468	3.88419	0.0487427	0.286005
hsa-miR-128-3p	8.5371	371.468	3.88419	0.0487427	0.286005
hsa-miR-1283	8.5371	371.468	3.88419	0.0487427	0.286005
hsa-miR-302d-3p	8.5371	371.468	3.88419	0.0487427	0.286005
hsa-miR-3144-3p	8.5371	371.468	3.88419	0.0487427	0.286005
hsa-miR-378e	8.5371	371.468	3.88419	0.0487427	0.286005
hsa-miR-422a	8.5371	371.468	3.88419	0.0487427	0.286005
hsa-miR-494-3p	8.5371	371.468	3.88419	0.0487427	0.286005
hsa-miR-502-5p	8.5371	371.468	3.88419	0.0487427	0.286005
hsa-miR-548aa+hsa-miR-548t-3p	8.5371	371.468	3.88419	0.0487427	0.286005
hsa-miR-548ar-5p	8.5371	371.468	3.88419	0.0487427	0.286005
hsa-miR-570-3p	8.5371	371.468	3.88419	0.0487427	0.286005
hsa-miR-579-3p	8.5371	371.468	3.88419	0.0487427	0.286005
hsa-miR-603	8.5371	371.468	3.88419	0.0487427	0.286005
hsa-miR-627-5p	8.5371	371.468	3.88419	0.0487427	0.286005
hsa-miR-182-5p	-1.73327	0.300769	4.10994	0.0426318	0.286005
hsa-miR-548ah-5p	-1.28153	0.411358	4.15325	0.0415546	0.286005
hsa-miR-503-5p	-1.22939	0.426497	4.09216	0.0430825	0.286005
hsa-miR-99a-5p	-1.21012	0.432232	4.04953	0.0441835	0.286005
hsa-miR-1537-3p	-1.11208	0.462625	4.08634	0.0432313	0.286005
hsa-miR-425-5p	-0.892109	0.538826	3.94749	0.0469412	0.286005
hsa-miR-374b-5p	-0.85887	0.551384	4.11744	0.0424432	0.286005
hsa-miR-130a-3p	-0.85472	0.552973	3.99016	0.0457668	0.286005
hsa-miR-363-3p	-0.819704	0.566558	4.07819	0.0434401	0.286005
hsa-miR-542-3p	-3.46534	0.0905375	3.76359	0.0523801	0.305104
hsa-miR-96-5p	-1.19805	0.435864	3.57587	0.0586248	0.339004
hsa-miR-510-3p	24.031	1.7142e+07	3.41005	0.0648004	0.37202
hsa-miR-32-5p	-0.597613	0.660847	3.39741	0.0652989	0.372204
hsa-miR-378d	-1.60296	0.3292	3.34994	0.0672074	0.375045
hsa-miR-1290	-1.26451	0.41624	3.36994	0.0663961	0.375045
hsa-miR-16-5p	-0.724006	0.605414	3.35225	0.0671131	0.375045
hsa-miR-532-5p	-1.19057	0.438131	3.3067	0.0689978	0.379726
hsa-miR-107	-0.656868	0.634254	3.31384	0.0686988	0.379726
hsa-miR-548m	-3.84071	0.069796	3.26835	0.0706285	0.386038
hsa-miR-361-5p	-0.810044	0.570364	3.22212	0.0726495	0.394383
hsa-miR-3140-3p	8.5371	371.468	3.2047	0.0734268	0.394995
hsa-miR-505-3p	-0.999996	0.500001	3.19747	0.0737522	0.394995
hsa-miR-664b-3p	1.58038	2.99049	3.18428	0.0743499	0.395541
hsa-miR-320d	-21.9345	2.49497e-07	3.16513	0.0752266	0.397555
hsa-miR-30b-5p	-0.68309	0.62283	3.14514	0.0761535	0.399806
hsa-miR-15b-5p	-0.695288	0.617586	3.11006	0.0778103	0.405834
hsa-miR-1249-5p	8.5371	371.468	3.03706	0.0813833	0.40901
hsa-miR-520a-3p	8.5371	371.468	3.0646	0.0800149	0.40901
hsa-miR-924	8.5371	371.468	3.03803	0.0813344	0.40901
hsa-miR-1910-5p	-2.01251	0.247842	3.06331	0.0800786	0.40901
hsa-miR-34c-5p	-1.29075	0.408739	3.06776	0.0798594	0.40901
hsa-let-7b-5p	-0.782327	0.581428	3.03313	0.0815803	0.40901
hsa-let-7a-5p	-0.60975	0.65531	3.02467	0.0820071	0.40901
hsa-miR-203a-5p	23.6036	1.27464e+07	2.99931	0.0832999	0.412878
hsa-miR-324-5p	-0.843081	0.557452	2.9795	0.0843253	0.41538
hsa-miR-221-5p	-1.63467	0.322045	2.96442	0.0851151	0.416571
hsa-miR-183-5p	-0.83625	0.560097	2.95502	0.0856111	0.416571
hsa-miR-193a-3p	-25.5808	1.9926e-08	2.48649	0.114827	0.42355
hsa-miR-1234-3p	-25.0448	2.88905e-08	1.80233	0.179431	0.42355
hsa-miR-33b-5p	-23.3276	9.49909e-08	1.79993	0.179721	0.42355
hsa-miR-548k	22.3881	5.4889e+06	1.95684	0.161851	0.42355
hsa-miR-509-5p	20.5825	1.57022e+06	2.41885	0.119883	0.42355
hsa-miR-139-5p	16.6542	103134	2.13358	0.144104	0.42355
hsa-miR-1288-3p	15.2568	39152.4	1.66808	0.196516	0.42355
hsa-miR-129-2-3p	13.1663	9193.19	1.76949	0.183445	0.42355
hsa-miR-3185	9.24554	606.993	1.719	0.189822	0.42355
hsa-miR-365b-5p	9.24554	606.993	1.86149	0.172453	0.42355
hsa-miR-490-3p	9.19942	587.898	1.79175	0.180713	0.42355
hsa-miR-624-3p	9.13443	562	1.71633	0.190167	0.42355
hsa-miR-649	9.08175	541.851	1.90166	0.167893	0.42355
hsa-miR-300	8.99987	511.953	1.67418	0.195699	0.42355
hsa-miR-3918	8.99987	511.953	1.67178	0.19602	0.42355
hsa-miR-1226-3p	8.99147	508.983	1.86229	0.172361	0.42355
hsa-miR-196a-3p	8.93487	489.4	1.83952	0.175007	0.42355
hsa-miR-590-3p	8.93487	489.4	2.2315	0.135223	0.42355
hsa-miR-1304-3p	8.86462	466.14	1.85069	0.173703	0.42355
hsa-miR-1255b-5p	8.82619	453.887	1.90344	0.167693	0.42355
hsa-miR-1289	8.82376	453.124	2.10665	0.14666	0.42355
hsa-miR-215-5p	8.82376	453.124	1.91818	0.166057	0.42355
hsa-miR-4458	8.82376	453.124	1.65535	0.198233	0.42355
hsa-miR-517b-3p	8.82376	453.124	2.16774	0.140933	0.42355
hsa-miR-892b	8.82376	453.124	2.61441	0.105897	0.42355
hsa-miR-1200	8.5371	371.468	1.7122	0.1907	0.42355
hsa-miR-1203	8.5371	371.468	1.85097	0.173671	0.42355
hsa-miR-1204	8.5371	371.468	1.83767	0.175224	0.42355
hsa-miR-1205	8.5371	371.468	2.73783	0.0979977	0.42355
hsa-miR-1224-3p	8.5371	371.468	2.37733	0.123108	0.42355
hsa-miR-1254	8.5371	371.468	2.25166	0.133471	0.42355
hsa-miR-1271-5p	8.5371	371.468	1.81107	0.17838	0.42355
hsa-miR-128-2-5p	8.5371	371.468	2.59315	0.107327	0.42355
hsa-miR-134-5p+hsa-miR-6728-5p	8.5371	371.468	2.51267	0.112934	0.42355
hsa-miR-146b-3p	8.5371	371.468	2.20614	0.137462	0.42355
hsa-miR-152-5p	8.5371	371.468	2.15598	0.142016	0.42355
hsa-miR-1909-3p	8.5371	371.468	2.03989	0.15322	0.42355
hsa-miR-190a-3p	8.5371	371.468	2.20686	0.137398	0.42355
hsa-miR-190b	8.5371	371.468	2.25791	0.132933	0.42355
hsa-miR-208b-5p	8.5371	371.468	2.07335	0.149892	0.42355
hsa-miR-211-3p	8.5371	371.468	2.57644	0.108465	0.42355
hsa-miR-2278	8.5371	371.468	2.25465	0.133214	0.42355
hsa-miR-297	8.5371	371.468	2.58953	0.107572	0.42355
hsa-miR-3130-3p	8.5371	371.468	2.36142	0.124369	0.42355
hsa-miR-3140-5p	8.5371	371.468	2.57934	0.108267	0.42355
hsa-miR-3150b-3p	8.5371	371.468	2.60896	0.106261	0.42355
hsa-miR-3179	8.5371	371.468	2.30778	0.128728	0.42355
hsa-miR-3180-3p	8.5371	371.468	2.39485	0.121736	0.42355
hsa-miR-3190-3p	8.5371	371.468	2.17178	0.140564	0.42355
hsa-miR-3192-5p	8.5371	371.468	1.96504	0.160975	0.42355
hsa-miR-323b-5p	8.5371	371.468	2.53814	0.111126	0.42355
hsa-miR-326	8.5371	371.468	2.33944	0.126135	0.42355
hsa-miR-328-3p	8.5371	371.468	1.79928	0.1798	0.42355
hsa-miR-329-3p	8.5371	371.468	2.22259	0.136005	0.42355
hsa-miR-330-5p	8.5371	371.468	1.65901	0.197737	0.42355
hsa-miR-331-5p	8.5371	371.468	2.52297	0.112199	0.42355
hsa-miR-339-3p	8.5371	371.468	1.83699	0.175304	0.42355
hsa-miR-339-5p	8.5371	371.468	1.68329	0.194488	0.42355
hsa-miR-34b-3p	8.5371	371.468	1.94891	0.162704	0.42355
hsa-miR-3605-3p	8.5371	371.468	2.27522	0.131457	0.42355
hsa-miR-3613-5p	8.5371	371.468	1.82404	0.176833	0.42355
hsa-miR-371b-5p	8.5371	371.468	2.06116	0.151095	0.42355
hsa-miR-373-3p	8.5371	371.468	2.21473	0.136699	0.42355
hsa-miR-374a-3p	8.5371	371.468	1.91471	0.166441	0.42355
hsa-miR-376a-2-5p	8.5371	371.468	1.82773	0.176395	0.42355
hsa-miR-378c	8.5371	371.468	2.05162	0.152044	0.42355
hsa-miR-380-3p	8.5371	371.468	2.2523	0.133416	0.42355
hsa-miR-410-3p	8.5371	371.468	1.74469	0.186546	0.42355
hsa-miR-433-5p	8.5371	371.468	1.73134	0.188239	0.42355
hsa-miR-449a	8.5371	371.468	1.89223	0.168951	0.42355
hsa-miR-449c-5p	8.5371	371.468	1.98843	0.158506	0.42355
hsa-miR-452-5p	8.5371	371.468	2.25377	0.133289	0.42355
hsa-miR-4536-3p	8.5371	371.468	1.66363	0.197113	0.42355
hsa-miR-4707-3p	8.5371	371.468	1.71011	0.190971	0.42355
hsa-miR-492	8.5371	371.468	1.72205	0.18943	0.42355
hsa-miR-494-5p	8.5371	371.468	1.88568	0.16969	0.42355
hsa-miR-5001-3p	8.5371	371.468	2.75498	0.0969521	0.42355
hsa-miR-501-3p	8.5371	371.468	2.12201	0.145195	0.42355
hsa-miR-503-3p	8.5371	371.468	2.12537	0.144878	0.42355
hsa-miR-510-5p	8.5371	371.468	2.13387	0.144076	0.42355
hsa-miR-512-3p	8.5371	371.468	2.76901	0.0961058	0.42355
hsa-miR-513c-3p	8.5371	371.468	2.17588	0.140189	0.42355
hsa-miR-516a-5p	8.5371	371.468	2.17662	0.140122	0.42355
hsa-miR-518e-3p	8.5371	371.468	1.64943	0.199037	0.42355
hsa-miR-520e	8.5371	371.468	2.16531	0.141156	0.42355
hsa-miR-539-3p	8.5371	371.468	1.80813	0.178733	0.42355
hsa-miR-541-3p	8.5371	371.468	2.35146	0.125166	0.42355
hsa-miR-544a	8.5371	371.468	1.75642	0.185072	0.42355
hsa-miR-548ai+hsa-miR-570-5p	8.5371	371.468	1.97284	0.160147	0.42355
hsa-miR-548j-3p	8.5371	371.468	1.91552	0.166351	0.42355
hsa-miR-548q	8.5371	371.468	2.48706	0.114786	0.42355
hsa-miR-550a-5p	8.5371	371.468	2.53705	0.111203	0.42355
hsa-miR-554	8.5371	371.468	1.88659	0.169587	0.42355
hsa-miR-556-3p	8.5371	371.468	1.97621	0.15979	0.42355
hsa-miR-561-5p	8.5371	371.468	1.90287	0.167758	0.42355
hsa-miR-562	8.5371	371.468	1.92099	0.165748	0.42355
hsa-miR-571	8.5371	371.468	1.87571	0.170822	0.42355
hsa-miR-584-5p	8.5371	371.468	1.89718	0.168394	0.42355
hsa-miR-595	8.5371	371.468	2.05137	0.152069	0.42355
hsa-miR-599	8.5371	371.468	2.91769	0.0876134	0.42355
hsa-miR-600	8.5371	371.468	1.74137	0.186965	0.42355
hsa-miR-614	8.5371	371.468	2.3262	0.127212	0.42355
hsa-miR-619-3p	8.5371	371.468	2.51794	0.112558	0.42355
hsa-miR-620	8.5371	371.468	2.42871	0.119131	0.42355
hsa-miR-637	8.5371	371.468	2.67374	0.102016	0.42355
hsa-miR-651-3p	8.5371	371.468	2.09124	0.148146	0.42355
hsa-miR-6511a-3p	8.5371	371.468	1.98653	0.158704	0.42355
hsa-miR-654-5p	8.5371	371.468	1.65559	0.1982	0.42355
hsa-miR-655-3p	8.5371	371.468	2.52594	0.111988	0.42355
hsa-miR-664b-5p	8.5371	371.468	2.50289	0.113637	0.42355
hsa-miR-665	8.5371	371.468	2.0169	0.155557	0.42355
hsa-miR-671-5p	8.5371	371.468	1.8465	0.174191	0.42355
hsa-miR-675-5p	8.5371	371.468	2.09095	0.148174	0.42355
hsa-miR-766-5p	8.5371	371.468	2.88507	0.0894041	0.42355
hsa-miR-875-3p	8.5371	371.468	1.94103	0.163556	0.42355
hsa-miR-935	8.5371	371.468	2.03703	0.153509	0.42355
hsa-miR-940	8.5371	371.468	2.00088	0.157208	0.42355
hsa-miR-98-3p	8.5371	371.468	1.7571	0.184986	0.42355
hsa-miR-758-5p	8.31082	317.546	1.71474	0.190372	0.42355
hsa-miR-1301-3p	8.30266	315.754	1.85767	0.172894	0.42355
hsa-miR-548l	8.30266	315.754	1.78044	0.182095	0.42355
hsa-miR-561-3p	8.27722	310.235	2.29199	0.130043	0.42355
hsa-miR-873-5p	8.26095	306.756	1.99722	0.157588	0.42355
hsa-miR-885-3p	8.25729	305.98	1.9191	0.165956	0.42355
hsa-miR-6503-3p	8.20608	295.309	2.12158	0.145237	0.42355
hsa-miR-320c	8.18403	290.829	1.75188	0.185641	0.42355
hsa-miR-580-3p	8.08416	271.378	1.7001	0.192274	0.42355
hsa-miR-521	8.04278	263.705	2.08247	0.148999	0.42355
hsa-miR-376c-5p	7.90812	240.205	1.90968	0.166999	0.42355
hsa-miR-1-5p	7.89938	238.753	1.95676	0.16186	0.42355
hsa-miR-483-5p	7.87771	235.195	1.7029	0.191909	0.42355
hsa-miR-942-3p	-7.87477	0.00426047	2.31261	0.128328	0.42355
hsa-miR-1250-5p	6.03782	65.6998	1.70029	0.19225	0.42355
hsa-miR-4431	5.44924	43.6903	1.98806	0.158544	0.42355
hsa-miR-499b-3p	5.04132	32.9298	1.81252	0.178207	0.42355
hsa-miR-520g-3p	-5.03024	0.0306019	1.83861	0.175114	0.42355
hsa-miR-302a-5p	-4.87236	0.0341409	2.08903	0.148361	0.42355
hsa-miR-5010-5p	3.67648	12.7859	1.70713	0.191359	0.42355
hsa-miR-939-5p	-3.41168	0.0939684	1.82114	0.177178	0.42355
hsa-miR-204-5p	3.09394	8.53824	1.81713	0.177655	0.42355
hsa-miR-4787-3p	2.95611	7.76027	1.82336	0.176914	0.42355
hsa-miR-513a-3p	-2.49389	0.177527	2.05457	0.15175	0.42355
hsa-miR-596	-2.31093	0.201531	2.53086	0.111639	0.42355
hsa-miR-2117	-2.08496	0.235703	2.01	0.156266	0.42355
hsa-miR-374c-5p	1.71486	3.28264	2.16367	0.141307	0.42355
hsa-miR-1268a	-1.60546	0.328631	2.7305	0.0984485	0.42355
hsa-miR-601	-1.44781	0.366578	1.7328	0.188054	0.42355
hsa-miR-518b	-1.38227	0.383616	2.53003	0.111698	0.42355
hsa-miR-3161	-1.35446	0.39108	2.83542	0.0922065	0.42355
hsa-miR-451a	-1.30999	0.403324	2.73641	0.0980851	0.42355
hsa-miR-708-5p	-1.26697	0.415531	2.73745	0.0980212	0.42355
hsa-miR-4448	1.05518	2.07797	1.72971	0.188448	0.42355
hsa-miR-193a-5p+hsa-miR-193b-5p	-1.04593	0.484332	2.53322	0.111472	0.42355
hsa-miR-378f	-1.01128	0.496106	1.72468	0.189091	0.42355
hsa-miR-27a-3p	-0.971943	0.509819	2.85577	0.0910467	0.42355
hsa-miR-642a-5p	0.942822	1.92229	2.29117	0.130112	0.42355
hsa-miR-575	-0.91059	0.531967	2.27533	0.131447	0.42355
hsa-miR-329-5p	0.862213	1.81782	1.93343	0.164384	0.42355
hsa-miR-760	0.820768	1.76635	1.73287	0.188045	0.42355
hsa-miR-4516	-0.776511	0.583777	1.79347	0.180503	0.42355
hsa-miR-10a-5p	-0.775699	0.584106	2.1774	0.140051	0.42355
hsa-miR-590-5p	-0.764436	0.588684	2.77285	0.095875	0.42355
hsa-miR-4443	-0.764213	0.588774	1.86572	0.171966	0.42355
hsa-miR-1180-3p	-0.760217	0.590408	2.19096	0.138822	0.42355
hsa-miR-301a-3p	-0.739164	0.599087	2.82509	0.0928019	0.42355
hsa-miR-151a-3p	-0.722179	0.606181	1.77649	0.182581	0.42355
hsa-miR-574-5p	-0.714272	0.609513	1.69149	0.193405	0.42355
hsa-let-7f-5p	-0.694273	0.618021	2.21051	0.137073	0.42355
hsa-miR-93-5p	-0.687759	0.620818	2.87775	0.0898114	0.42355
hsa-miR-181a-5p	-0.68546	0.621807	1.97303	0.160127	0.42355
hsa-miR-29a-3p	-0.676821	0.625542	1.76567	0.183919	0.42355
hsa-miR-148b-3p	-0.649691	0.637417	2.8961	0.0887941	0.42355
hsa-miR-26a-5p	-0.648585	0.637906	2.57494	0.108568	0.42355
hsa-miR-454-3p	-0.641928	0.640856	2.5532	0.110071	0.42355
hsa-miR-140-5p	-0.604333	0.657775	1.79118	0.180783	0.42355
hsa-miR-98-5p	-0.546672	0.684598	2.13201	0.144251	0.42355
hsa-miR-362-5p	-0.543851	0.685937	1.7166	0.190131	0.42355
hsa-miR-1202	0.264883	1.20154	2.45987	0.116788	0.42355
hsa-miR-124-3p	0.264883	1.20154	2.28593	0.130552	0.42355
hsa-miR-1273c	0.264883	1.20154	1.8336	0.175703	0.42355
hsa-miR-323a-5p	0.264883	1.20154	2.5177	0.112575	0.42355
hsa-miR-330-3p	0.264883	1.20154	1.91391	0.16653	0.42355
hsa-miR-520b	0.264883	1.20154	2.37796	0.123058	0.42355
hsa-miR-523-3p	0.264883	1.20154	2.43264	0.118832	0.42355
hsa-miR-613	0.264883	1.20154	1.93623	0.164079	0.42355
hsa-miR-615-5p	0.264883	1.20154	2.12538	0.144877	0.42355
hsa-miR-641	0.264883	1.20154	2.47145	0.115931	0.42355
hsa-miR-1178-3p	0	1	1.68384	0.194414	0.42355
hsa-miR-1185-1-3p	0	1	2.31666	0.127995	0.42355
hsa-miR-1248	0	1	2.28931	0.130268	0.42355
hsa-miR-1269a	0	1	2.15792	0.141837	0.42355
hsa-miR-1287-3p	0	1	1.87806	0.170555	0.42355
hsa-miR-1293	0	1	1.9201	0.165846	0.42355
hsa-miR-1296-5p	0	1	1.78963	0.180971	0.42355
hsa-miR-188-3p	0	1	1.69134	0.193424	0.42355
hsa-miR-1910-3p	0	1	1.7974	0.180027	0.42355
hsa-miR-3074-3p	0	1	1.69049	0.193537	0.42355
hsa-miR-3144-5p	0	1	2.00271	0.157019	0.42355
hsa-miR-382-3p	0	1	1.98125	0.159259	0.42355
hsa-miR-4792	0	1	1.81398	0.178032	0.42355
hsa-miR-496	0	1	2.22849	0.135486	0.42355
hsa-miR-499b-5p	0	1	1.86906	0.171583	0.42355
hsa-miR-509-3p	0	1	1.80249	0.179411	0.42355
hsa-miR-548c-5p+hsa-miR-548o-5p+hsa-miR-548am-5p	0	1	2.47009	0.116032	0.42355
hsa-miR-548h-5p	0	1	1.88046	0.170282	0.42355
hsa-miR-548j-5p	0	1	1.91313	0.166616	0.42355
hsa-miR-589-5p	0	1	2.06251	0.150961	0.42355
hsa-miR-604	0	1	2.24689	0.133883	0.42355
hsa-miR-605-5p	0	1	1.64954	0.199022	0.42355
hsa-miR-631	0	1	2.16601	0.141091	0.42355
hsa-miR-648	0	1	2.14887	0.142675	0.42355
hsa-miR-578	8.1664	287.297	1.62927	0.201805	0.428298
hsa-miR-504-3p	15.5435	47758.8	1.48721	0.222649	0.428469
hsa-miR-302c-3p	15.2568	39152.4	1.48842	0.222462	0.428469
hsa-miR-3614-3p	15.2568	39152.4	1.56085	0.21154	0.428469
hsa-miR-507	15.2568	39152.4	1.55749	0.212033	0.428469
hsa-miR-3180-5p	9.83334	912.287	1.47034	0.225292	0.428469
hsa-miR-1269b	9.15709	570.9	1.45925	0.227049	0.428469
hsa-miR-520c-3p	9.15128	568.605	1.47053	0.225262	0.428469
hsa-miR-485-5p	9.08175	541.851	1.58041	0.208702	0.428469
hsa-miR-770-5p	9.02331	520.341	1.59238	0.206987	0.428469
hsa-miR-4741	8.93487	489.4	1.49978	0.220705	0.428469
hsa-miR-6511a-5p	8.82376	453.124	1.55893	0.211822	0.428469
hsa-miR-101-3p	8.5371	371.468	1.49297	0.221756	0.428469
hsa-miR-1291	8.5371	371.468	1.59076	0.207218	0.428469
hsa-miR-4425	8.5371	371.468	1.48565	0.222892	0.428469
hsa-miR-513a-5p	8.5371	371.468	1.61189	0.204227	0.428469
hsa-miR-519d-3p	8.5371	371.468	1.49741	0.22107	0.428469
hsa-miR-549a	8.5371	371.468	1.471	0.225187	0.428469
hsa-miR-573	8.5371	371.468	1.49131	0.222013	0.428469
hsa-miR-591	8.5371	371.468	1.58793	0.207622	0.428469
hsa-miR-640	8.5371	371.468	1.45437	0.227828	0.428469
hsa-miR-876-5p	8.5371	371.468	1.55815	0.211937	0.428469
hsa-miR-1233-3p	8.27722	310.235	1.59296	0.206903	0.428469
hsa-miR-298	8.16927	287.87	1.53618	0.215188	0.428469
hsa-miR-579-5p	-8.05088	0.00377089	1.50658	0.219661	0.428469
hsa-miR-409-5p	7.55929	188.613	1.50089	0.220535	0.428469
hsa-miR-499a-3p	7.28606	156.071	1.45265	0.228103	0.428469
hsa-miR-5196-5p	6.64876	100.34	1.50434	0.220005	0.428469
hsa-miR-3182	6.42728	86.0608	1.53369	0.21556	0.428469
hsa-miR-525-3p	6.2065	73.8487	1.55886	0.211832	0.428469
hsa-miR-92b-3p	5.75991	54.1882	1.47534	0.224505	0.428469
hsa-miR-1306-5p	-2.32956	0.198944	1.57106	0.210054	0.428469
hsa-miR-890	1.22389	2.33575	1.4702	0.225314	0.428469
hsa-miR-944	-0.982557	0.506082	1.61103	0.204347	0.428469
hsa-miR-130b-3p	-0.95588	0.515527	1.46328	0.22641	0.428469
hsa-miR-630	-0.849993	0.554788	1.49179	0.221939	0.428469
hsa-miR-106b-5p	-0.597083	0.661089	1.49534	0.22139	0.428469
hsa-miR-384	0.566688	1.48112	1.52162	0.217374	0.428469
hsa-miR-616-3p	0.551548	1.46566	1.47603	0.224397	0.428469
hsa-miR-192-5p	0.549492	1.46357	1.56075	0.211556	0.428469
hsa-miR-1279	0.360973	1.28429	1.46938	0.225444	0.428469
hsa-miR-548i	0.264883	1.20154	1.57016	0.210184	0.428469
hsa-miR-1266-5p	0	1	1.59373	0.206794	0.428469
hsa-miR-3615	0	1	1.61272	0.20411	0.428469
hsa-miR-490-5p	0	1	1.52071	0.217512	0.428469
hsa-miR-5010-3p	0	1	1.46306	0.226444	0.428469
hsa-miR-508-3p	0	1	1.6066	0.204971	0.428469
hsa-miR-518d-3p	0	1	1.46047	0.226855	0.428469
hsa-miR-555	0	1	1.48393	0.223161	0.428469
hsa-miR-765	0	1	1.45208	0.228195	0.428469
hsa-miR-19b-3p	-0.515431	0.699584	1.44861	0.228751	0.428505
hsa-miR-548a-3p	8.30266	315.754	1.44349	0.229575	0.429042
hsa-miR-188-5p	-0.531116	0.692019	1.43484	0.230976	0.430652
hsa-miR-2110	29.5726	7.98438e+08	1.40809	0.235374	0.4308
hsa-miR-1245b-5p	9.14846	567.495	1.40897	0.235228	0.4308
hsa-miR-369-5p	8.99987	511.953	1.41308	0.234546	0.4308
hsa-miR-1245b-3p	8.93487	489.4	1.43005	0.231756	0.4308
hsa-miR-654-3p	8.27722	310.235	1.42632	0.232366	0.4308
hsa-miR-606	7.71613	210.275	1.41853	0.233645	0.4308
hsa-miR-376b-3p	7.59352	193.142	1.4132	0.234526	0.4308
hsa-miR-515-3p	0	1	1.41499	0.234229	0.4308
hsa-miR-941	6.03782	65.6998	1.40372	0.236102	0.431142
hsa-miR-1277-3p	15.2568	39152.4	1.39972	0.236771	0.43131
hsa-miR-553	15.2568	39152.4	1.36479	0.242709	0.43131
hsa-miR-142-5p	9.44093	695.029	1.38475	0.239295	0.43131
hsa-miR-3202	8.99987	511.953	1.36183	0.24322	0.43131
hsa-miR-6720-3p	8.2154	297.222	1.39196	0.238075	0.43131
hsa-miR-4707-5p	7.99093	254.395	1.37905	0.240263	0.43131
hsa-miR-513c-5p	6.03782	65.6998	1.36579	0.242537	0.43131
hsa-miR-219a-1-3p	3.67648	12.7859	1.39145	0.23816	0.43131
hsa-miR-34a-5p	-0.490823	0.711619	1.37949	0.240188	0.43131
hsa-miR-103a-3p	0	1	1.37357	0.241199	0.43131
hsa-miR-151b	0	1	1.36222	0.243154	0.43131
hsa-miR-3934-5p	0	1	1.372	0.241468	0.43131
hsa-miR-887-3p	0	1	1.36789	0.242175	0.43131
hsa-miR-1297	15.2568	39152.4	1.34701	0.245802	0.431608
hsa-miR-514b-3p	8.87831	470.586	1.35522	0.244368	0.431608
hsa-miR-552-3p	7.74051	213.858	1.34762	0.245694	0.431608
hsa-miR-1252-5p	5.94007	61.3961	1.34535	0.246092	0.431608
hsa-miR-139-3p	4.79748	27.809	1.34709	0.245787	0.431608
hsa-miR-1262	24.8179	2.95757e+07	1.27343	0.259124	0.433017
hsa-miR-153-3p	22.855	7.58667e+06	1.21647	0.270054	0.433017
hsa-miR-548e-5p	21.0808	2.21803e+06	1.25362	0.262862	0.433017
hsa-miR-885-5p	10.5409	1489.82	1.22318	0.268737	0.433017
hsa-miR-1976	9.5888	770.048	1.31062	0.252283	0.433017
hsa-miR-181b-2-3p	9.5322	740.421	1.30381	0.253519	0.433017
hsa-miR-320b	9.23035	600.637	1.20563	0.272198	0.433017
hsa-miR-652-5p	9.10446	550.447	1.28191	0.257545	0.433017
hsa-miR-1908-5p	8.99987	511.953	1.2277	0.267855	0.433017
hsa-miR-502-3p	8.99987	511.953	1.30437	0.253416	0.433017
hsa-miR-1236-3p	8.87831	470.586	1.20469	0.272385	0.433017
hsa-miR-1275	8.82376	453.124	1.19964	0.273395	0.433017
hsa-miR-105-5p	8.5371	371.468	1.19324	0.274677	0.433017
hsa-miR-302e	8.5371	371.468	1.26054	0.261549	0.433017
hsa-miR-3605-5p	8.5371	371.468	1.28877	0.256274	0.433017
hsa-miR-516a-3p+hsa-miR-516b-3p	8.5371	371.468	1.19451	0.274422	0.433017
hsa-miR-520d-5p+hsa-miR-527+hsa-miR-518a-5p	8.5371	371.468	1.32172	0.250284	0.433017
hsa-miR-644a	8.5371	371.468	1.19499	0.274326	0.433017
hsa-miR-509-3-5p	8.45969	352.063	1.25614	0.262383	0.433017
hsa-miR-564	8.31082	317.546	1.30273	0.253716	0.433017
hsa-miR-202-3p	8.30266	315.754	1.18999	0.275331	0.433017
hsa-miR-1193	8.08544	271.619	1.23155	0.267105	0.433017
hsa-miR-491-3p	8.00542	256.963	1.27026	0.259719	0.433017
hsa-miR-1257	8.00215	256.382	1.31249	0.251944	0.433017
hsa-miR-519e-3p	7.86112	232.505	1.23647	0.266152	0.433017
hsa-miR-524-3p	-7.24325	0.00660032	1.33289	0.248292	0.433017
hsa-miR-1278	6.03782	65.6998	1.25188	0.263195	0.433017
hsa-miR-3151-5p	6.03782	65.6998	1.19701	0.27392	0.433017
hsa-miR-548o-3p+hsa-miR-548ah-3p+hsa-miR-548av-3p	5.89979	59.7054	1.27362	0.259088	0.433017
hsa-miR-519b-3p	-5.2054	0.0271031	1.33365	0.248157	0.433017
hsa-miR-450b-3p	4.85694	28.979	1.27597	0.25865	0.433017
hsa-miR-936	-4.77005	0.0366497	1.21735	0.269881	0.433017
hsa-miR-372-3p	-4.45762	0.0455115	1.28839	0.256345	0.433017
hsa-miR-516b-5p	3.94262	15.3762	1.26492	0.260722	0.433017
hsa-miR-937-3p	2.72809	6.62576	1.20741	0.271845	0.433017
hsa-miR-1272	-2.38072	0.192014	1.22255	0.26886	0.433017
hsa-miR-450b-5p	-1.02443	0.491605	1.20963	0.271405	0.433017
hsa-miR-197-5p	-0.98891	0.503858	1.31277	0.251894	0.433017
hsa-miR-493-3p	-0.905033	0.534021	1.31944	0.250692	0.433017
hsa-miR-514b-5p	-0.882503	0.542426	1.25508	0.262584	0.433017
hsa-miR-4454+hsa-miR-7975	-0.799431	0.574576	1.21123	0.271089	0.433017
hsa-miR-1224-5p	0.685662	1.60844	1.20485	0.272355	0.433017
hsa-miR-151a-5p	-0.561203	0.677737	1.20373	0.272577	0.433017
hsa-miR-1258	0.551548	1.46566	1.31703	0.251126	0.433017
hsa-miR-30e-3p	-0.506513	0.703922	1.20448	0.272427	0.433017
hsa-miR-342-3p	0.454165	1.36999	1.29762	0.254649	0.433017
hsa-miR-19a-3p	-0.440668	0.736793	1.25604	0.262401	0.433017
hsa-miR-25-3p	-0.437603	0.73836	1.29042	0.255971	0.433017
hsa-miR-3180	0.264883	1.20154	1.21578	0.270191	0.433017
hsa-miR-4421	0	1	1.20702	0.271924	0.433017
hsa-miR-508-5p	0	1	1.28377	0.257198	0.433017
hsa-miR-515-5p	0	1	1.18839	0.275655	0.433017
hsa-miR-934	0	1	1.28077	0.257756	0.433017
hsa-miR-568	8.19833	293.726	1.1846	0.276422	0.433368
hsa-miR-744-5p	0.583035	1.498	1.17837	0.277688	0.433649
hsa-miR-18a-5p	-0.490069	0.711991	1.17956	0.277446	0.433649
hsa-miR-216a-5p	23.9236	1.59113e+07	1.16457	0.28052	0.435357
hsa-miR-383-5p	8.87831	470.586	1.16903	0.279601	0.435357
hsa-miR-517a-3p	8.5371	371.468	1.1618	0.281092	0.435357
hsa-miR-643	8.19833	293.726	1.15611	0.282273	0.435357
hsa-miR-767-3p	3.44766	10.9106	1.16456	0.280521	0.435357
hsa-miR-922	1.31682	2.49117	1.15193	0.283146	0.435357
hsa-miR-6721-5p	0.722598	1.65015	1.1539	0.282734	0.435357
hsa-miR-30d-5p	-0.503612	0.705338	1.15968	0.281532	0.435357
hsa-miR-488-3p	7.40116	169.033	1.14823	0.283921	0.435629
hsa-miR-134-3p	0	1	1.14587	0.284415	0.435629
hsa-miR-567	5.92866	60.9121	1.14181	0.285271	0.436104
hsa-miR-224-5p	12.6258	6320.61	1.1329	0.287158	0.438
hsa-miR-370-5p	7.92902	243.71	1.13078	0.287609	0.438
hsa-miR-767-5p	8.5371	371.468	1.12063	0.289783	0.438798
hsa-miR-129-5p	7.61859	196.527	1.12206	0.289475	0.438798
hsa-miR-138-5p	4.85446	28.9294	1.12213	0.289459	0.438798
hsa-miR-184	3.79504	13.881	1.1085	0.292407	0.441934
hsa-miR-874-5p	-0.984315	0.505466	1.0979	0.294727	0.444473
hsa-miR-219b-3p	0.264883	1.20154	1.09575	0.295201	0.444473
hsa-miR-758-3p+hsa-miR-411-3p	7.04017	131.614	1.09216	0.295994	0.444827
hsa-miR-1270	21.2487	2.49173e+06	1.08265	0.298107	0.446705
hsa-miR-1298-5p	-4.33447	0.0495671	1.08149	0.298363	0.446705
hsa-miR-4755-5p	-7.48435	0.00558452	1.07391	0.300063	0.446824
hsa-miR-892a	6.42371	85.8478	1.0783	0.299077	0.446824
hsa-miR-587	6.03782	65.6998	1.07365	0.300122	0.446824
hsa-miR-2113	0.540842	1.45482	1.06597	0.301857	0.44857
hsa-miR-4485-3p	16.3751	84996.9	1.06085	0.30302	0.449461
hsa-miR-3614-5p	0.452196	1.36812	1.05349	0.304705	0.451122
hsa-miR-638	0.61144	1.52778	1.05093	0.305293	0.451155
hsa-miR-887-5p	15.2568	39152.4	1.04791	0.305989	0.451348
hsa-miR-519b-5p+hsa-miR-519c-5p+hsa-miR-523-5p+hsa-miR-518e-5p+hsa-miR-522-5p+hsa-miR-519a-5p	-7.79567	0.00450058	1.03772	0.308352	0.453393
hsa-miR-1206	1.06703	2.09512	1.03704	0.308512	0.453393
hsa-miR-627-3p	11.3332	2580.02	1.02247	0.311933	0.455902
hsa-miR-889-3p	7.75813	216.486	1.02255	0.311916	0.455902
hsa-miR-211-5p	4.81208	28.0919	1.02572	0.311165	0.455902
hsa-miR-338-5p	0.798053	1.73875	1.01934	0.312676	0.456152
hsa-miR-194-5p	-0.472631	0.720649	1.01666	0.313312	0.456246
hsa-miR-3196	9.83334	912.287	0.987913	0.320253	0.461303
hsa-miR-6503-5p	9.30998	634.721	0.991605	0.31935	0.461303
hsa-miR-1185-2-3p	9.04073	526.659	0.992286	0.319184	0.461303
hsa-miR-328-5p	-7.41864	0.00584476	0.989397	0.31989	0.461303
hsa-miR-1908-3p	-5.70911	0.0191155	0.993714	0.318836	0.461303
hsa-miR-576-5p	0	1	0.999452	0.317443	0.461303
hsa-miR-1260b	15.3997	43227.4	0.975875	0.323219	0.462172
hsa-miR-449b-5p	15.2568	39152.4	0.962362	0.326592	0.462172
hsa-miR-4787-5p	7.74584	214.649	0.967248	0.325367	0.462172
hsa-miR-1281	-7.37324	0.00603161	0.979555	0.322309	0.462172
hsa-miR-1261	7.25254	152.486	0.963529	0.326299	0.462172
hsa-miR-296-3p	6.78908	110.59	0.965593	0.325782	0.462172
hsa-miR-4524a-5p	6.66078	101.18	0.970619	0.324526	0.462172
hsa-miR-3928-3p	5.56035	47.1881	0.976559	0.32305	0.462172
hsa-miR-3158-3p	0	1	0.975292	0.323364	0.462172
hsa-miR-593-3p	0	1	0.96214	0.326648	0.462172
hsa-miR-585-3p	0.832714	1.78103	0.958665	0.327523	0.462591
hsa-miR-1260a	-0.510385	0.702035	0.953505	0.328829	0.463614
hsa-miR-4435	5.57947	47.8175	0.948882	0.330004	0.46445
hsa-miR-518f-3p	6.55227	93.8493	0.944732	0.331064	0.464509
hsa-miR-1295a	1.1536	2.22468	0.941889	0.331792	0.464509
hsa-miR-29c-3p	-0.494064	0.710022	0.942968	0.331516	0.464509
hsa-miR-1245a	10.3884	1340.31	0.93809	0.332769	0.465061
hsa-miR-450a-1-3p	5.98527	63.3497	0.929528	0.334986	0.465712
hsa-miR-548d-3p	0.728755	1.65721	0.931155	0.334563	0.465712
hsa-miR-191-5p	-0.346821	0.786315	0.933957	0.333837	0.465712
hsa-miR-431-5p	-0.0793093	0.946511	0.922961	0.336699	0.467279
hsa-miR-548z+hsa-miR-548h-3p	23.7958	1.45625e+07	0.920708	0.337289	0.467286
hsa-miR-30e-5p	-0.523824	0.695526	0.916999	0.338264	0.467825
hsa-miR-584-3p	22.3541	5.36103e+06	0.912843	0.339361	0.46853
hsa-miR-181d-3p	17.1604	146484	0.907977	0.340652	0.469499
hsa-miR-548e-3p	0.812843	1.75667	0.90166	0.342337	0.471009
hsa-miR-1185-5p	-13.2063	0.000105806	0.893981	0.344401	0.47222
hsa-miR-155-5p	0.490759	1.40518	0.894756	0.344192	0.47222
hsa-miR-1276	7.40116	169.033	0.889202	0.345694	0.473179
hsa-miR-660-3p	-2.38022	0.19208	0.882529	0.34751	0.474389
hsa-miR-520d-3p	0	1	0.881592	0.347766	0.474389
hsa-miR-942-5p	19.9088	984355	0.875213	0.349516	0.475692
hsa-miR-448	17.2	150563	0.872146	0.350362	0.475692
hsa-miR-346	6.41187	85.1462	0.871611	0.35051	0.475692
hsa-miR-572	2.16275	4.47768	0.86716	0.351743	0.476555
hsa-miR-506-5p	11.6167	3140.38	0.863042	0.352889	0.477297
hsa-miR-3147	25.9533	6.49718e+07	0.856385	0.354752	0.479006
hsa-miR-3916	10.3526	1307.47	0.850617	0.356378	0.480388
hsa-miR-761	-0.854515	0.553051	0.842326	0.358732	0.482746
hsa-miR-517c-3p+hsa-miR-519a-3p	-1.7313	0.30118	0.836753	0.360327	0.483281
hsa-miR-1246	-0.835382	0.560435	0.836703	0.360341	0.483281
hsa-miR-650	7.31569	159.31	0.828168	0.362803	0.485076
hsa-miR-369-3p	1.10461	2.15041	0.827848	0.362895	0.485076
hsa-miR-1286	22.8401	7.5087e+06	0.825619	0.363542	0.485128
hsa-miR-1469	10.124	1115.9	0.822224	0.364531	0.485635
hsa-miR-25-5p	9.8053	894.726	0.817814	0.36582	0.486541
hsa-miR-4532	-0.862201	0.550113	0.810345	0.368018	0.48865
hsa-miR-147a	9.3096	634.554	0.807013	0.369005	0.489146
hsa-miR-3131	6.59821	96.8855	0.802667	0.370297	0.490045
hsa-miR-1228-3p	3.3451	10.1619	0.793269	0.373113	0.492954
hsa-miR-197-3p	21.696	3.39746e+06	0.791006	0.373796	0.49304
hsa-miR-219a-2-3p	23.6846	1.34823e+07	0.786662	0.375111	0.493248
hsa-miR-487b-5p	6.34586	81.3382	0.786402	0.37519	0.493248
hsa-miR-127-5p	14.1576	18274.8	0.778594	0.377571	0.495562
hsa-miR-511-5p	16.6542	103134	0.768894	0.38056	0.497032
hsa-miR-874-3p	-6.43805	0.0115333	0.769042	0.380514	0.497032
hsa-miR-200c-3p	-0.376929	0.770075	0.770405	0.380092	0.497032
hsa-miR-182-3p	0.467248	1.38247	0.765126	0.381729	0.497745
hsa-miR-3164	9.40007	675.621	0.755494	0.384742	0.50004
hsa-miR-4536-5p	8.77741	438.798	0.756558	0.384408	0.50004
hsa-miR-548ad-3p	-6.67713	0.00977197	0.732325	0.39213	0.506925
hsa-miR-2116-5p	-6.54112	0.0107381	0.727017	0.393852	0.506925
hsa-miR-137	6.26446	76.876	0.733637	0.391707	0.506925
hsa-miR-1973	-0.996095	0.501355	0.72772	0.393623	0.506925
hsa-miR-876-3p	0.577361	1.49212	0.730119	0.392845	0.506925
hsa-miR-34c-3p	0.469372	1.38451	0.732482	0.39208	0.506925
hsa-miR-802	1.11273	2.16254	0.724932	0.394531	0.506982
hsa-miR-532-3p	-1.11222	0.46258	0.71364	0.398238	0.510923
hsa-miR-1244	0.424556	1.34216	0.707267	0.400353	0.512811
hsa-miR-302f	24.6576	2.64661e+07	0.683769	0.408292	0.513668
hsa-miR-520a-5p	23.1368	9.22267e+06	0.678704	0.410033	0.513668
hsa-miR-1264	22.5741	6.24405e+06	0.700656	0.402564	0.513668
hsa-miR-128-1-5p	-13.743	7.29376e-05	0.687404	0.407049	0.513668
hsa-miR-2053	-10.1958	0.000852635	0.692482	0.405322	0.513668
hsa-miR-5001-5p	9.67069	815.018	0.690174	0.406105	0.513668
hsa-miR-1271-3p	-8.77296	0.002286	0.68246	0.408741	0.513668
hsa-miR-615-3p	-8.13936	0.00354656	0.68085	0.409294	0.513668
hsa-miR-1287-5p	6.43723	86.6558	0.694265	0.404717	0.513668
hsa-miR-1285-3p	-6.03807	0.0152181	0.681362	0.409118	0.513668
hsa-miR-671-3p	3.3222	10.0019	0.679401	0.409793	0.513668
hsa-miR-196a-5p	-0.510592	0.701934	0.682058	0.408879	0.513668
hsa-miR-142-3p	0.415074	1.33337	0.687293	0.407087	0.513668
hsa-miR-28-5p	-0.365755	0.776063	0.699477	0.40296	0.513668
hsa-miR-1303	11.672	3262.98	0.669346	0.41328	0.516357
hsa-miR-140-3p	0.693605	1.61732	0.666939	0.414121	0.516357
hsa-miR-7-5p	0.538893	1.45286	0.668541	0.413561	0.516357
hsa-miR-363-5p	-7.03104	0.00764622	0.662086	0.415825	0.517672
hsa-miR-1915-3p	-0.54226	0.686695	0.658947	0.416932	0.518242
hsa-miR-542-5p	-29.1344	1.69697e-09	0.654187	0.41862	0.519531
hsa-miR-1304-5p	21.3051	2.59105e+06	0.640732	0.423446	0.524704
hsa-miR-519c-3p	5.66311	50.6716	0.634849	0.425582	0.526534
hsa-miR-3168	-2.13787	0.227216	0.630762	0.427076	0.527565
hsa-miR-1249-3p	9.19049	584.268	0.624495	0.429382	0.529593
hsa-miR-548ar-3p	19.6358	814611	0.621178	0.43061	0.530288
hsa-miR-563	22.8681	7.65544e+06	0.61115	0.434355	0.531619
hsa-miR-504-5p	2.56562	5.92011	0.612568	0.433823	0.531619
hsa-miR-617	0.653283	1.57274	0.61121	0.434333	0.531619
hsa-miR-769-3p	0.174759	1.12878	0.612617	0.433804	0.531619
hsa-miR-147b	17.0251	133369	0.609182	0.435096	0.53171
hsa-miR-3690	-2.10308	0.232761	0.604685	0.436796	0.532971
hsa-miR-639	10.1624	1145.97	0.58803	0.443182	0.53812
hsa-miR-548al	-3.73951	0.0748681	0.588755	0.442901	0.53812
hsa-miR-625-5p	-0.695513	0.61749	0.591549	0.441821	0.53812
hsa-miR-3065-3p	0.660249	1.58036	0.586662	0.443713	0.53812
hsa-miR-548ak	0	1	0.578668	0.446835	0.541084
hsa-miR-1197	0.767813	1.70269	0.570402	0.450099	0.543388
hsa-miR-873-3p	0.457631	1.37328	0.57187	0.449517	0.543388
hsa-miR-512-5p	-11.0126	0.000484038	0.567983	0.451061	0.543727
hsa-miR-217	24.9273	3.19063e+07	0.556102	0.455835	0.547826
hsa-miR-522-3p	-8.64191	0.00250337	0.556122	0.455827	0.547826
hsa-miR-4461	22.5701	6.22682e+06	0.551926	0.457532	0.548522
hsa-miR-367-3p	16.86	118954	0.549611	0.458477	0.548522
hsa-miR-548y	5.3432	40.5942	0.55105	0.457889	0.548522
hsa-miR-1306-3p	-6.44289	0.0114947	0.535182	0.464436	0.55155
hsa-miR-526b-5p	4.76626	27.2137	0.541261	0.46191	0.55155
hsa-miR-626	0.950171	1.9321	0.535355	0.464364	0.55155
hsa-miR-203a-3p	-0.432523	0.740965	0.539617	0.462591	0.55155
hsa-miR-222-3p	-0.382342	0.767191	0.535118	0.464463	0.55155
hsa-miR-891a-5p	21.3542	2.68077e+06	0.528704	0.467152	0.553919
hsa-miR-1307-5p	21.9282	3.99054e+06	0.515899	0.472596	0.557887
hsa-miR-9-5p	0.410335	1.32899	0.517265	0.472011	0.557887
hsa-miR-92a-3p	0.296376	1.22806	0.51795	0.471718	0.557887
hsa-miR-483-3p	-20.1935	8.33969e-07	0.508449	0.475811	0.560853
hsa-miR-3195	-0.526895	0.694047	0.494608	0.481879	0.567167
hsa-miR-302a-3p	-9.30092	0.00158542	0.485341	0.486013	0.570575
hsa-miR-766-3p	-0.603507	0.658152	0.484915	0.486204	0.570575
hsa-miR-1307-3p	-0.52032	0.697217	0.477828	0.489408	0.573491
hsa-miR-20a-5p+hsa-miR-20b-5p	-0.317313	0.802563	0.471428	0.492331	0.575937
hsa-miR-26b-5p	-0.266058	0.831589	0.470105	0.492939	0.575937
hsa-miR-3065-5p	-0.483822	0.71508	0.468407	0.493721	0.576008
hsa-miR-421	-0.390478	0.762877	0.463599	0.495947	0.57776
hsa-miR-608	4.3776	20.7868	0.458657	0.498252	0.578777
hsa-miR-933	-3.75157	0.0742446	0.458619	0.49827	0.578777
hsa-miR-423-5p	-0.307694	0.807932	0.455859	0.499566	0.579438
hsa-miR-661	1.37794	2.59898	0.435361	0.50937	0.589098
hsa-let-7g-5p	-0.249446	0.841219	0.435915	0.509101	0.589098
hsa-miR-1268b	3.35199	10.2105	0.429396	0.512285	0.591612
hsa-miR-525-5p	-19.7572	1.12851e-06	0.422938	0.515475	0.594435
hsa-miR-566	22.7476	7.04245e+06	0.410725	0.521602	0.598904
hsa-miR-23c	-9.46413	0.00141583	0.41154	0.521189	0.598904
hsa-miR-888-5p	-0.516675	0.698981	0.41216	0.520875	0.598904
hsa-miR-518c-3p	20.6677	1.66572e+06	0.40814	0.522915	0.599549
hsa-miR-495-5p	-20.6172	6.21718e-07	0.394029	0.530189	0.607017
hsa-miR-764	10.3208	1278.96	0.383856	0.535547	0.611397
hsa-miR-301b-3p	-0.980251	0.506892	0.38464	0.53513	0.611397
hsa-miR-520h	-20.1776	8.43234e-07	0.381356	0.536879	0.612042
hsa-miR-30a-3p	-0.539601	0.687961	0.37818	0.538579	0.613104
hsa-miR-628-3p	-8.30057	0.00317161	0.374154	0.540749	0.614697
hsa-miR-520f-3p	-19.3993	1.4462e-06	0.369907	0.543055	0.616441
hsa-miR-320a	9.96954	1002.61	0.365261	0.545599	0.616697
hsa-miR-301a-5p	0.552018	1.46614	0.365985	0.545201	0.616697
hsa-miR-539-5p	-0.509745	0.702347	0.365502	0.545466	0.616697
hsa-miR-556-5p	8.66721	406.528	0.360612	0.548167	0.618723
hsa-miR-141-3p	-0.322066	0.799924	0.351127	0.553476	0.623833
hsa-miR-610	-3.761	0.0737608	0.34265	0.558304	0.628387
hsa-miR-33a-5p	-0.313645	0.804607	0.338862	0.560487	0.629956
hsa-miR-325	-5.38568	0.0239194	0.328626	0.566469	0.635784
hsa-miR-301b-5p	19.3744	679615	0.319596	0.571851	0.640346
hsa-miR-216b-5p	16.2619	78583.5	0.319117	0.572139	0.640346
hsa-miR-324-3p	0.712192	1.63829	0.311295	0.576887	0.644756
hsa-miR-412-3p	19.1319	574476	0.30995	0.577711	0.644774
hsa-miR-106a-5p+hsa-miR-17-5p	-0.26398	0.832787	0.30765	0.579126	0.64545
hsa-miR-4451	6.81167	112.336	0.303995	0.581389	0.647068
hsa-miR-450a-2-3p	-1.45157	0.365623	0.288889	0.590933	0.656453
hsa-miR-323b-3p	-0.802779	0.573244	0.288061	0.591466	0.656453
hsa-miR-4521	0.604391	1.52034	0.285581	0.593066	0.657315
hsa-miR-576-3p	18.9867	519490	0.283884	0.594167	0.657622
hsa-miR-1323	0.949943	1.9318	0.267856	0.604774	0.668434
hsa-miR-3613-3p	-19.1982	1.66246e-06	0.25845	0.611187	0.674588
hsa-miR-3136-5p	20.4686	1.45096e+06	0.254269	0.614085	0.676851
hsa-miR-877-5p	0	1	0.235783	0.627269	0.690428
hsa-miR-497-5p	-0.275992	0.825882	0.227575	0.633328	0.696137
hsa-miR-196b-5p	-0.321276	0.800362	0.222884	0.636851	0.699047
hsa-miR-548n	-22.1458	2.15506e-07	0.21397	0.643673	0.705565
hsa-miR-345-5p	6.5809	95.7303	0.20836	0.648055	0.707453
hsa-miR-1972	-0.377367	0.769841	0.209534	0.647133	0.707453
hsa-miR-361-3p	-0.190828	0.876103	0.209079	0.64749	0.707453
hsa-miR-345-3p	-2.21411	0.215519	0.200446	0.654361	0.713361
hsa-miR-181a-2-3p	20.0464	1.08288e+06	0.188085	0.664515	0.72218
hsa-miR-125a-3p	0.530059	1.44399	0.187309	0.665165	0.72218
hsa-miR-30a-5p	-0.253745	0.838716	0.188876	0.663854	0.72218
hsa-miR-218-5p	0.319394	1.24781	0.185564	0.666635	0.722791
hsa-miR-629-5p	0.310089	1.23978	0.176237	0.674627	0.730465
hsa-miR-1285-5p	-0.253956	0.838594	0.174626	0.676033	0.730995
hsa-miR-4647	-1.5543	0.340494	0.168152	0.68176	0.73619
hsa-miR-891b	-2.03312	0.244325	0.155335	0.693488	0.747842
hsa-miR-592	-0.278755	0.824302	0.152213	0.69643	0.750001
hsa-miR-582-3p	10.3007	1261.33	0.144079	0.704259	0.756432
hsa-let-7i-5p	-0.156934	0.896929	0.14404	0.704297	0.756432
hsa-miR-598-3p	0.178466	1.13168	0.130778	0.717627	0.769713
hsa-miR-4455	1.4567	2.74479	0.127461	0.721079	0.772041
hsa-miR-423-3p	-0.154275	0.898584	0.126838	0.721733	0.772041
hsa-miR-4488	0.204433	1.15223	0.111082	0.738915	0.789363
hsa-miR-210-5p	6.93388	122.266	0.110178	0.739941	0.789402
hsa-miR-651-5p	-0.203698	0.868322	0.107145	0.743418	0.792053
hsa-miR-1827	-0.733376	0.601495	0.106161	0.744558	0.79221
hsa-miR-378h	-0.760963	0.590102	0.10043	0.751314	0.798082
hsa-miR-146a-5p	-0.184306	0.880072	0.0989631	0.753078	0.798082
hsa-miR-210-3p	0.169429	1.12461	0.0996272	0.752277	0.798082
hsa-miR-200b-3p	0.13138	1.09534	0.092516	0.761003	0.805411
hsa-miR-548d-5p	1.16744	2.24612	0.0809192	0.776056	0.820255
hsa-miR-548a-5p	0.877359	1.83701	0.069367	0.792261	0.836275
hsa-miR-302b-3p	1.44767	2.72768	0.0602269	0.806138	0.849799
hsa-miR-489-3p	15.3635	42158.5	0.0590896	0.807941	0.850576
hsa-miR-4531	0.216804	1.16216	0.0574746	0.810533	0.852181
hsa-miR-200a-3p	0.108061	1.07778	0.0563185	0.812412	0.853033
hsa-miR-526a+hsa-miR-518c-5p+hsa-miR-518d-5p	16.6754	104661	0.0536243	0.816873	0.856589
hsa-miR-1296-3p	16.3741	84939.4	0.0501087	0.822874	0.86175
hsa-miR-29b-3p	-0.0937822	0.937063	0.0488185	0.825132	0.862982
hsa-miR-342-5p	0.228378	1.17152	0.0466746	0.828954	0.864311
hsa-miR-577	0.177009	1.13054	0.0462889	0.829652	0.864311
hsa-miR-296-5p	-0.14422	0.904869	0.0469883	0.828389	0.864311
hsa-miR-1302	1.75646	3.37869	0.0408582	0.839812	0.872421
hsa-miR-186-5p	-0.100876	0.932466	0.0412483	0.839059	0.872421
hsa-miR-10b-5p	-0.0790892	0.946655	0.0403919	0.840716	0.872421
hsa-miR-769-5p	0.104809	1.07535	0.0373239	0.846807	0.876462
hsa-miR-146b-5p	0.0910963	1.06518	0.0377415	0.845963	0.876462
hsa-miR-212-3p	0.211323	1.15775	0.0349107	0.851783	0.88047
hsa-miR-607	0.342148	1.26764	0.033529	0.854712	0.880795
hsa-miR-6724-5p	0.181556	1.13411	0.0342343	0.853209	0.880795
hsa-miR-551a	0.152615	1.11158	0.0332048	0.855409	0.880795
hsa-miR-370-3p	-0.136839	0.90951	0.0298996	0.862718	0.887177
hsa-miR-664a-3p	-0.0787472	0.94688	0.0284204	0.866124	0.889533
hsa-miR-219a-5p	-0.300286	0.812091	0.0270366	0.869394	0.891744
hsa-miR-1322	-0.141698	0.906452	0.0248236	0.874808	0.896144
hsa-miR-1255a	0.177441	1.13088	0.0202589	0.886816	0.907281
hsa-miR-612	0.0761143	1.05417	0.0198134	0.888059	0.90739
hsa-miR-181a-3p	-0.089948	0.939557	0.0182119	0.89265	0.910914
hsa-miR-484	-0.146021	0.903739	0.012428	0.911235	0.928692
hsa-miR-2682-5p	-0.0578705	0.960681	0.00685035	0.934037	0.950716
hsa-miR-548v	0.0855061	1.06106	0.00642596	0.936108	0.951611
hsa-miR-5196-3p+hsa-miR-6732-3p	-0.0461956	0.968487	0.00474707	0.94507	0.959499
hsa-miR-181b-5p+hsa-miR-181d-5p	0.0253406	1.01772	0.00262208	0.959161	0.972568
hsa-miR-429	0.025459	1.0178	0.00211384	0.963329	0.975554
hsa-miR-28-3p	-0.0207457	0.985723	0.00188175	0.965399	0.976411
hsa-miR-195-5p	-0.0202031	0.986094	0.00151122	0.96899	0.977629
hsa-miR-181c-5p	0.0197482	1.01378	0.00150513	0.969053	0.977629
hsa-miR-143-3p	-30.8222	5.26734e-10	0	1	1
hsa-miR-135a-5p	27.9253	2.54896e+08	0	1	1
hsa-miR-92a-1-5p	21.731	3.48084e+06	0	1	1
hsa-miR-548b-3p	12.4053	5424.53	0	1	1
hsa-miR-3127-5p	3.48884	11.2265	0	1	1
hsa-miR-597-5p	0.0114496	1.00797	5.6824e-05	0.993985	1
hsa-miR-31-5p	0.00302043	1.0021	1.62255e-05	0.996786	1

## Sheet: q value <0.05
S2 Table. miRNA expression between HPV(+) smokers vs non-smokers qvalue <0.05.
Gene	log_2(FC)	FC (smokers:nonsmokers)	lr	pvalue	qvalue
hsa-miR-487b-3p	-30.4528	6.80426e-10	13.6531	0.000219878	0.0105677
hsa-miR-208a-3p	-7.93968	0.00407304	13.2903	0.000266785	0.0105677
hsa-miR-1-3p	-6.09264	0.0146532	13.042	0.000304582	0.0105677
hsa-miR-127-3p	-2.99892	0.125093	13.4898	0.000239866	0.0105677
hsa-miR-136-5p	-2.73049	0.150675	13.1124	0.000293347	0.0105677
hsa-miR-376a-3p	-2.38114	0.191957	13.2023	0.000279609	0.0105677
hsa-miR-365a-3p+hsa-miR-365b-3p	-1.56124	0.338861	13.1211	0.000291981	0.0105677
hsa-miR-23b-3p	-1.49264	0.355362	13.3939	0.000252446	0.0105677
hsa-miR-495-3p	-2.95145	0.129278	12.9606	0.000318107	0.0105771
hsa-miR-498	-27.1389	6.76656e-09	12.6561	0.000374345	0.0115656
hsa-miR-24-3p	-1.34833	0.392746	12.6437	0.000376824	0.0115656
hsa-miR-543	-3.16536	0.111464	12.5424	0.000397816	0.0117577
hsa-miR-433-3p	-31.9414	2.4248e-10	12.3767	0.000434724	0.0123896
hsa-miR-432-5p	-26.2552	1.24854e-08	11.9878	0.000535497	0.0138803
hsa-miR-190a-5p	-3.01319	0.123862	12.0048	0.000530627	0.0138803
hsa-miR-376c-3p	-2.8199	0.14162	11.9749	0.000539208	0.0138803
hsa-miR-193b-3p	-2.29478	0.203799	11.6006	0.000659321	0.0164418
hsa-miR-381-5p	-28.866	2.04395e-09	11.3796	0.000742569	0.0179567
hsa-miR-382-5p	-2.96051	0.128469	11.2906	0.000779019	0.018284
hsa-miR-375	4.26624	19.2427	11.2117	0.000812837	0.0185327
hsa-miR-199a-3p+hsa-miR-199b-3p	-2.04087	0.243018	11.1447	0.00084271	0.0186801
hsa-miR-323a-3p	-25.4281	2.21507e-08	10.6433	0.00110473	0.0238263
hsa-miR-199a-5p	-2.04831	0.241767	10.5679	0.00115066	0.0241639
hsa-miR-513b-5p	-35.3722	2.24862e-11	10.4927	0.00119847	0.0245226
hsa-miR-133a-5p	-4.55077	0.042666	10.398	0.00126154	0.0251677
hsa-miR-206	-4.36677	0.0484699	10.2125	0.00139492	0.0270438
hsa-miR-337-5p	-3.18047	0.110302	10.1753	0.00142336	0.0270438
hsa-miR-378i	-2.04347	0.242579	10.0902	0.00149063	0.0276634
hsa-miR-551b-3p	2.63111	6.19505	9.91354	0.00164067	0.0297558
hsa-miR-299-3p	-1.92194	0.2639	9.44102	0.00212185	0.0374353
hsa-let-7d-5p	-1.03823	0.486925	9.41011	0.00215793	0.0374353
hsa-miR-574-3p	-1.42359	0.372784	9.31095	0.00227788	0.0386755
hsa-miR-335-5p	-1.8583	0.275801	9.2135	0.00240237	0.0399394
hsa-miR-95-3p	-1.63936	0.320999	9.16291	0.0024697	0.0402208
hsa-miR-485-3p	-25.7184	1.81135e-08	9.11904	0.00252963	0.0403729
hsa-miR-22-3p	-1.43121	0.370819	8.95257	0.00277079	0.0433547
hsa-miR-1247-5p	-24.4176	4.46244e-08	8.85591	0.00292141	0.0439865
hsa-miR-199b-5p	-1.96754	0.255689	8.87677	0.00288822	0.0439865

## Sheet: q value <0.01
S2 Table. miRNA expression between HPV(+) smokers vs non-smokers qvalue <0.01.
Gene	log_2(FC)	FC (smokers:nonsmokers)	lr	pvalue	qvalue
hsa-miR-133b	1.95923	3.88855	24.2721	8.36429e-07	0.00066747
hsa-miR-381-3p	-27.6237	4.83553e-09	19.2779	1.13008e-05	0.00166565
hsa-miR-122-5p	-25.8582	1.64398e-08	20.487	6.00367e-06	0.00166565
hsa-miR-154-5p	-5.51715	0.021836	19.7063	9.03021e-06	0.00166565
hsa-miR-299-5p	-4.4113	0.0469967	19.4975	1.00729e-05	0.00166565
hsa-miR-379-5p	-3.52479	0.0868828	19.0817	1.25237e-05	0.00166565
hsa-miR-499a-5p	-7.32461	0.00623838	18.597	1.61472e-05	0.00184078
hsa-miR-133a-3p	-6.76051	0.00922327	17.6456	2.66125e-05	0.0026546
hsa-miR-377-3p	-4.1685	0.0556103	16.716	4.34135e-05	0.00384933
hsa-miR-411-5p	-4.33864	0.0494242	16.4563	4.97855e-05	0.00397288
hsa-miR-514a-5p	-31.4546	3.39793e-10	15.1296	0.000100378	0.00637861
hsa-miR-208b-3p	-7.53679	0.00538519	15.0643	0.000103912	0.00637861
hsa-miR-409-3p	-4.2064	0.0541686	15.2438	9.44883e-05	0.00637861
hsa-miR-214-3p	-4.27752	0.051563	14.6875	0.000126885	0.00710941
hsa-miR-27b-3p	-1.59319	0.331439	14.5898	0.000133636	0.00710941
